# Supplementary material for: VDAC1 Knockout Affects Mitochondrial Oxygen Consumption Triggering a Rearrangement of ETC by Impacting on Complex I Activity
Source: Int J Mol Sci. 2023 Feb 12;24(4):3687. doi: 10.3390/ijms24043687 (PMC9963415; doi:10.3390/ijms24043687)
Supplement: Supplementary file 1 [file ijms-24-03687-s001.zip]

Archive with 1 entries (1 files):
- ijms-2047857-supplementary.pdf
